# Supplementary material for: Deleting an xylosidase-encoding gene VdxyL3 increases growth and pathogenicity of Verticillium dahlia
Source: Front Microbiol. 2024 Jul 22;15:1428780. doi: 10.3389/fmicb.2024.1428780 (PMC11298495; doi:10.3389/fmicb.2024.1428780)
Supplement: Supplementary file 1 [file Data_Sheet_1.ZIP]

Archive with 1 entries (1 files):
- Supplementary_Material (1).docx
